# Supplementary material for: Infectivity and Progression of COVID-19 Based on Selected Host Candidate Gene Variants
Source: Front Genet. 2020 Sep 4;11:861. doi: 10.3389/fgene.2020.00861 (PMC7500201; doi:10.3389/fgene.2020.00861)
Supplement: Supplementary file 1 [file Table_1.XLSX]

## Sheet: ACE2
Sr No.	rs Number	Frequency	Male	Female	Protein change	TOPMED	1000G
	rs4646153	1	1	0	IntronNM_021804.2c.1071-1397G>AExon:	0.6138
	rs113691336	4	2	2	IntronNM_021804.2c.1297+68_1297+69insCTTATExon:	0.74378
	rs4646158	4	1	3	IntronNM_021804.2c.1297+68_1297+69insCTTATExon:
	rs4646158	1	0	1	IntronNM_021804.2c.1297+68_1297+69insCTTATExon:
	rs4646165	1	1	0	IntronNM_021804.2c.1443-132G>AExon:	0.02077
	rs11340646	1	1	0	IntronNM_021804.2c.1443-97delAExon:		0.0016
	RS4646171	1	0	1	IntronNM_021804.2c.1838-552A>GExon:	0.048906	0.0702
	rs4646127	1	1	0	IntronNM_021804.2c.187-2327T>CExon:	0.716751	0.8093
	rs4646174	4	3	1	IntronNM_021804.2c.1896+147G>CExon:	0.616057	0.4941
	rs111691073	1	1	0	IntronNM_021804.2c.1997+520_1997+527delGGAGAGAGExon:		0.9717
	rs233575	2	0	2	IntronNM_021804.2c.2115-625C>TExon:	0.8633	0.780406
	rs971249	4	3	1	IntronNM_021804.2c.584-71A>GExon:	0.707879	0.6437
	rs2048683	1	0	1	IntronNM_021804.2c.584-920A>CExon:	0.707927	0.63846
	rs4646147	1	1	0	IntronNM_021804.2c.901-1231A>TExon:	0.6146	0.8281
	RS4646148	1	0	1	IntronNM_021804.2c.901-380_901-379insTTAAExon:		0.8283
	rs2048684	1	1	0	IntronNM_021804.2c.901-702T>GExon:	0.744155	0.8283
	rs4646116	1	0	1	MissenseNM_021804.2c.77A>Gp.(Lys26Arg)Exon: 2/19	0.0021	0.004579
	rs773676270	1	1	0	NM_021804.2c.1164A>Gc.1164A>G(p.(Gln388=))Exon: 10/19	0.0003	1.6e-05
	rs2285666	9	5	4	Splice regionIntronNM_021804.2c.439+4G>AExon:	0.250295	0.3502

## Sheet: TMPRSS2
Sr No.	rs Number	Frequency	Male	Female	Protein change
	rs12627374	1	1	0	3-prime UTRNM_001135099.1c.*378G>AExon: 14/14
	rs8128997	1	1	0	Downstream geneNM_001135099.1
	rs460751	1	1	0	Downstream geneNM_001135099.1
	rs397756998	1	0	1	IntronNM_001135099.1c.1186+291dupGExon:
	rs456016	1	0	1	IntronNM_001135099.1c.1187-279A>GExon:
	rs2070787	1	1	0	IntronNM_001135099.1c.1282+446A>CExon:
	rs9974589	1	1	0	IntronNM_001135099.1c.1282+452T>GExon:
	rs2070788	1	0	1	IntronNM_001135099.1c.1282+587C>TExon:
	rs61459778	1	1	0	IntronNM_001135099.1c.1579-343G>CExon:
	rs73905370	1	1	0	IntronNM_001135099.1c.1579-58T>AExon:
	rs386638	1	0	1	IntronNM_001135099.1c.349+1236G>AExon:
	rs2838040	1	1	0	IntronNM_001135099.1c.349+1591T>CExon:
	rs7275220	1	1	0	IntronNM_001135099.1c.349+959C>TExon:
	rs10154090	1	0	1	IntronNM_001135099.1c.350-2203A>TExon:
	rs555995855	1	1	0	IntronNM_001135099.1c.437-80A>GExon:
	rs573736906	1	1	0	IntronNM_001135099.1c.55+189C>TExon:
	rs7277080	1	1	0	IntronNM_001135099.1c.55+3477G>AExon:
	rs112467088	1	0	1	IntronNM_001135099.1c.55+474T>AExon:
	rs398061769	1	1	0	IntronNM_001135099.1c.556+1040_556+1041delCTExon:
	rs383510	1	1	0	IntronNM_001135099.1c.556+1954A>GExon:
	rs62217531	1	1	0	IntronNM_001135099.1c.556+2420G>AExon:
	rs381179	1	0	1	IntronNM_001135099.1c.556+2679A>GExon:
	rs11701576	1	1	0	IntronNM_001135099.1c.56-146T>CExon:
	rs9974995	1	1	0	IntronNM_001135099.1c.794+188G>AExon:
	rs8131648	1	1	0	IntronNM_001135099.1c.795-587A>GExon:	IntronNM_001135099.1c.795-587A>GExon:	IntronNM_001135099.1c.795-587A>GExon:	IntronNM_001135099.1c.795-587A>GExon:
	rs8131649	1	1	0	IntronNM_001135099.1c.795-590A>GExon:
	rs8134203	1	1	0	IntronNM_001135099.1c.795-695G>AExon:
	rs8134203	1	0	1	IntronNM_001135099.1c.795-695G>AExon:
	rs2298663	1	0	1	IntronNM_001135099.1c.838+317G>AExon:
	rs2298662	1	0	1	IntronNM_001135099.1c.838+389C>GExon:
	rs61735792	1	1	0	SynonymousNM_001135099.1c.300C>Tc.300C>T(p.(Pro100=))Exon: 3/14
	rs9981563	1	0	1	Upstream geneNM_001135099.1
	rs 9981570	1	0	1	Upstream geneNM_001135099.1
	rs9981099	1	0	1	Upstream geneNM_001135099.1
	rs397704299	1	0	1	Upstream geneNM_001135099.1
	rs28707508	1	0	1	Upstream geneNM_001135099.1
	rs460904	2	2	0	Downstream geneNM_001135099.1
	rs455922	2	1	1	IntronNM_001135099.1c.1187-164A>GExon:
	rs462448	2	0	2	IntronNM_001135099.1c.1283-407A>GExon:
	rs743542	2	1	1	IntronNM_001135099.1c.1425+151C>TExon:
	rs457909	2	1	1	IntronNM_001135099.1c.1578+465C>TExon:
	rs3819138	2	1	1	IntronNM_001135099.1c.437-54G>CExon:
	rs56097233	2	1	1	IntronNM_001135099.1c.556+1040_556+1041delCTExon:
	rs365724	2	2	0	IntronNM_001135099.1c.556+1099C>GExon:
	rs365025	2	1	1	IntronNM_001135099.1c.556+1254C>GExon:
	rs2156300	2	1	1	IntronNM_001135099.1c.556+3565C>TExon:
	rs4818239	2	1	1	IntronNM_001135099.1c.794+1024A>GExon:
	rs9636988	2	1	1	IntronNM_001135099.1c.794+1054A>GExon:
	rs9985159	2	1	1	IntronNM_001135099.1c.795-137G>AExon:
	rs2094881	2	1	1	IntronNM_001135099.1c.795-288A>GExon:
	rs2298661	2	1	1	IntronNM_001135099.1c.839-219G>TExon:
	rs465576	2	1	1	NM_001135099.1c.1187-184G>TExon:
	rs542471574	2	1	1	No overlapping canonical transcript
	rs8127674	2	0	2	Upstream geneNM_001135099.1
	rs8129192	2	0	2	Upstream geneNM_001135099.1
	rs4283504	2	1	1	Upstream geneNM_001135099.1
	rs467375	3	2	1	IntronNM_001135099.1c.1186+168C>TExon:
	rs112132031	3	1	2	IntronNM_001135099.1c.1187-44_1187-43insCCCGAGGCCTTAGExon:
	rs2838042	3	3	0	IntronNM_001135099.1c.349+176A>GExon:
	rs429442	3	3	0	IntronNM_001135099.1c.436+102G>AExon:
	rs9974933	3	3	0	IntronNM_001135099.1c.794+122T>CExon:
	rs9975014	3	3	0	IntronNM_001135099.1c.794+93T>CExon:
	rs8133719	3	2	1	Upstream geneNM_001135099.1
	rs458213	4	3	1	IntronNM_001135099.1c.1011-54A>TExon:
	rs28524972	4	4	0	IntronNM_001135099.1c.1187-101G>CExon:
	rs462326	4	3	1	IntronNM_001135099.1c.1283-130C>GExon:
	rs3787947	4	2	2	IntronNM_001135099.1c.437-153G>AExon:
	rs3787950	4	3	1	SynonymousNM_001135099.1c.336A>Gc.336A>G(p.(Thr112=))Exon: 3/14
	rs458280	5	3	2	IntronNM_001135099.1c.1011-144A>CExon:
	rs734056	5	3	2	IntronNM_001135099.1c.683+83G>TExon:
	rs75603675	5	3	2	MissenseNM_001135099.1c.23G>Tp.(Gly8Val)Exon: 1/14
	rs12329760	5	2	3	MissenseNM_001135099.1c.589G>Ap.(Val197Met)Exon: 6/14
	rs386416	8	5	3	IntronNM_001135099.1c.437-45C>GExon:
	rs17854725	8	7	1	SynonymousNM_001135099.1c.879T>Cc.879T>C(p.(Ile293=))Exon: 9/14
	rs17854725	8	5	3	SynonymousNM_001135099.1c.879T>Cc.879T>C(p.(Ile293=))Exon: 9/14
	rs2298659	8	5	3	SynonymousNM_001135099.1c.888C>Tc.888C>T(p.(Gly296=))Exon: 9/14
	rs112132031	9	5	4	IntronNM_001135099.1c.1187-44_1187-43insCCCGAGGCCTTAGExon:
	rs464431	10	7	3	IntronNM_001135099.1c.1011-52T>CExon:
	rs422471	14	8	6	IntronNM_001135099.1c.556+14G>AExon:
	rs140530035	18	9	9	IntronNM_001135099.1c.795-15_795-14delCTExon:

## Sheet: CD209
Sr No.	rs Number	Frequency	Male	Female	Protein change
	rs2287886	28	13	15	Upstream geneNM_021155.3
	rs1544766	26	12	14	3-prime UTRNM_021155.3c.*1202C>TExon: 7/7
	rs4804800	24	13	11	3-prime UTRNM_021155.3c.*2797C>TExon: 7/7
	rs11260028	18	9	9	3-prime UTRNM_021155.3c.*1706T>CExon: 7/7
	rs4804801	17	7	10	3-prime UTRNM_021155.3c.*443A>TExon: 7/7
	rs4804802	15	7	8	3-prime UTRNM_021155.3c.*315T>CExon: 7/7
	rs11260027	14	5	9	Downstream geneNM_021155.3
	rs12460694	13	6	7	3-prime UTRNM_021155.3c.*1670C>TExon: 7/7
	rs11465427	12	5	7	Downstream geneNM_021155.3
	rs7248637	12	8	4	3-prime UTRNM_021155.3c.*898T>CExon: 7/7
	rs7252229	10	5	5	IntronNM_021155.3c.106+11C>GExon:
	rs11465413	10	5	5	3-prime UTRNM_021155.3c.*1974T>AExon: 7/7
	rs11465406	10	3	7	3-prime UTRNM_021155.3c.*1695delGExon: 7/7
	rs11465391	9	4	5	IntronNM_021155.3c.1014-37C>GExon:
	rs6603119	8	3	5	3-prime UTRNM_021155.3c.*722A>GExon: 7/7
	rs11465421	8	4	4	3-prime UTRNM_021155.3c.*2629C>AExon: 7/7
	rs11465410	7	4	3	3-prime UTRNM_021155.3c.*1846A>GExon: 7/7
	rs11465409	7	4	3	3-prime UTRNM_021155.3c.*1839C>TExon: 7/7
	rs11465408	7	4	3	3-prime UTRNM_021155.3c.*1771C>TExon: 7/7
	rs7248772	6	4	2	3-prime UTRNM_021155.3c.*754T>CExon: 7/7
	rs11465411	6	4	2	3-prime UTRNM_021155.3c.*1848T>CExon: 7/7
	rs76638576	4	4	0	Upstream geneNM_021155.3
	rs8105572	4	0	4	IntronNM_021155.3c.901-222G>AExon:
	rs8105483	4	0	4	IntronNM_021155.3c.901-178G>CExon:
	rs11465384	3	0	3	IntronNM_021155.3c.749-28C>TExon:
	rs11465371	3	1	2	IntronNM_021155.3c.106+246G>TExon:
	rs34472423	3	1	3	Downstream geneNM_021155.3
	rs7254342	3	1	2	Downstream geneNM_021155.3
	rs1291625799	3	1	2	missense p.Gln191Leu
	rs4804803	2	0	2	Upstream geneNM_021155.3
	rs78866372	2	2	0	SynonymousNM_021155.3c.993C>Tc.993C>T(p.(Asp331=))Exon: 6/7
	rs553008652	2	0	2	SynonymousNM_021155.3c.1098C>Tc.1098C>T(p.(Asp366=))Exon: 7/7
	rs17438280	2	0	2	Intron
	rs4045399	2	1	1	Downstream geneNM_021155.3
	rs796471429	2	1	1	Downstream geneNM_021155.3
	rs7248227	2	2	0	Downstream geneNM_021155.3
	rs1981837	2	1	1	Downstream geneNM_021155.3
	rs11465397	2	0	2	3-prime UTRNM_021155.3c.*675C>TExon: 7/7
	rs544874106	2	1	1	3-prime UTRNM_021155.3c.*625C>TExon: 7/7
	rs56062941	1	0	1	Upstream geneNM_198492.3
	rs796136624	1	0	1	Upstream geneNM_198492.3
	rs12610438	1	0	1	Upstream geneNM_198492.3
	rs11881682	1	0	1	Upstream geneNM_021155.3
	rs565809638	1	1	0	IntronNM_021155.3c.900+91G>TExon:
	rs56341602	1	0	1	Downstream geneNM_021155.3
	rs7258175	1	0	1	Downstream geneNM_021155.3
	rs183145639	1	1	0	Downstream geneNM_021155.3
	rs11465396	1	0	1	3-prime UTRNM_021155.3c.*467T>CExon: 7/7
	rs879074669	1	1	0	3-prime UTRNM_021155.3c.*2523G>AExon: 7/7
	rs141131967	1	1	0	missense p.Arg154Gly

## Sheet: IFITM3
rs28655829	37	23	14	Intron NM_021034.2 c.250-176A>G Exon:
rs3835195	37	22	15	Intron NM_021034.2 c.250-125C>T Exon:
rs28688930	34	21	16	Intron NM_021034.2 c.250-247G>C Exon:
rs34481144	23	12	11	5-prime UTR NM_021034.2 c.-23G>A Exon: 1/2
rs7479267	20	11	9	Upstream gene NM_021034.2
rs71452596	19	9	10	Upstream gene NM_021034.2
rs7478728	18	9	9	Upstream gene NM_021034.2
rs6421983	14	7	7	Intron NM_021034.2 c.249+171G>A Exon:
rs10902122	12	7	5	Upstream gene NM_021034.2
rs12252	12	10	2	Synonymous NM_021034.2 c.42T>C c.42T>C(p.(Ser14=)) Exon: 1/2
rs6598045	10	5	5	Upstream gene NM_021034.2
rs55809726	9	6	3	Upstream gene NM_021034.2
rs199749095	9	5	4	Missense NM_021034.2 c.208C>A p.(Pro70Thr) Exon: 1/2
rs11553885	8	6	2	Synonymous NM_021034.2 c.165C>T c.165C>T(p.(Pro55=)) Exon: 1/2
rs28447048	7	6	1	Upstream gene NM_021034.2
rs77263314	7	5	2	Upstream gene NM_021034.2
rs11821786	7	5	2	Upstream gene NM_021034.2
rs1136853	7	5	2	Missense NM_021034.2 c.9C>A p.(His3Gln) Exon: 1/2
rs61876248	6	6	0	Upstream gene NM_021034.2
rs3888188	5	3	2	Upstream gene NM_021034.2
rs61876247	5	5	0	Upstream gene NM_021034.2
rs11828350	5	4	1	Upstream gene NM_021034.2
rs3215389	5	2	3	Upstream gene NM_021034.2
rs7931303	4	4	0	Upstream gene NM_021034.2
rs9666598	4	4	0	Upstream gene NM_021034.2
rs35218683	4	2	2	Upstream gene NM_021034.2
rs56232455	3	1	2	Upstream gene NM_021034.2
rs56228238	3	3	0	Upstream gene NM_021034.2
rs35409983	3	2	1	Upstream gene NM_021034.2
rs746767660	3	3	0	Intron NM_021034.2 c.249+174_249+175delTG Exon:
rs11246066	2	2	0	Upstream gene NM_021034.2
rs60016595	2	2	0	Upstream gene NM_021034.2
rs55671406	2	1	1	Upstream gene NM_021034.2
rs28602580	2	1	1	Upstream gene NM_021034.2
rs6598043	1	1	0	Upstream gene NM_021034.2
rs6598042	1	1	0	Upstream gene NM_021034.2
rs10794307	1	0	1	Upstream gene NM_021034.2
rs112701542	1	0	1	Upstream gene NM_021034.2
rs7948108	1	0	1	Upstream gene NM_021034.2
rs9666637	1	0	1	Upstream gene NM_021034.2
rs7478728	1	0	1	Upstream gene NM_021034.2
rs9666295	1	1	0	Upstream gene NM_021034.2
rs77776420	1	1	0	Upstream gene NM_021034.2
rs116991140	1	1	0	Upstream gene NM_021034.2
rs77612739	1	0	1	Downstream gene NM_021034.2 , Downstream gene NM_003641.3
rs9666182	1	1	0	Downstream gene NM_021034.2 , Downstream gene NM_003641.3
rs7938456	1	1	0	Downstream gene NM_021034.2 , Downstream gene NM_003641.3
rs12421894	1	1	0	Downstream gene NM_021034.2 , Downstream gene NM_003641.3
rs7947900	1	1	0	Downstream gene NM_021034.2 , Downstream gene NM_003641.3

## Sheet: MUC5B
rs202127660	57	28	29
rs908229	51	29	22
rs79118814	49	26	23
rs78669250	48	25	23
rs77996005	47	24	23
rs78674028	47	26	21
rs908223	47	23	24
rs80092233	45	24	21
rs1314449525	43	27	16
rs4963031	43	20	23
rs76956995	43	20	23
rs55700357	42	21	21
rs74648489	42	22	20
rs79773885	42	20	22
rs80200632	42	22	20
rs2735709	41	23	18
rs77287508	41	21	20
rs76589014	40	20	20
rs2672785	39	19	20
rs2943527	38	21	17
rs72846370	38	19	19
rs74904842	38	19	19
rs1318321	37	21	16
RS2075859	36	20	16
rs12421917	35	21	14
rs55813014	35	16	19
rs2471912	34	19	15
rs60787297	33	16	17
rs1314449533	32	22	10
rs2943531	32	19	13
rs7116614	32	15	17
rs2075853	31	17	14
rs2735733	31	17	14
rs2249550	30	13	17
rs60268710	30	16	14
rs908224	30	16	14
rs2943502	29	15	14
rs2943512	29	16	13
rs4963057	29	16	13
rs11026355	28	16	12
rs2672803	28	11	17
rs2672807	28	16	12
rs2857476	28	18	10
rs3021163	28	17	11
rs2735719	27	14	13
rs78177850	27	17	10
rs1314449541	26	15	11
rs137973688	26	14	12
rs2075854	26	15	11
rs2075860	26	14	12
RS2249073	26	14	12
rs2672806	26	16	10
rs2943517	26	14	12
rs56726556	26	12	14
rs78678736	26	15	11
rs79220674	26	16	10
rs11605113	25	12	13
rs4963059	24	14	10
rs147340559	24	13	11
rs4963055	24	12	12
rs1314449524	23	11	12
rs200948102	23	12	11
rs2943516	23	14	9
rs2943521	23	12	11
rs75760167	23	15	8
rs10832955	22	13	9
rs1314449537	22	8	14
rs2943529	22	9	13
rs4963056	22	11	11
rs74763753	22	12	10
rs79638064	22	12	10
rs12418291	21	12	9
rs75799984	21	12	9
rs2334757	20	8	12
rs75935363	20	7	13
rs79585387	20	12	8
rs34739266	17	8	9
rs3829224	17	9	8
rs55859402	17	9	8
rs2075856	16	9	7
rs577507799	15	7	8
rs12286473	14	9	5
rs4046509	14	6	8
rs61733358	14	10	4
rs199736618	13	9	4
rs34528873	13	7	6
rs2735727	12	5	7
rs80150964	12	7	5
rs4963050	11	4	7
rs56189562	11	4	7
rs199749553	10	8	2
rs2037089	10	6	4
rs10835639	9	3	6
rs2735738	9	4	5
rs778920058	9	5	4
rs139960671	8	7	1
rs2943510	8	3	5
rs2943518	8	6	2
rs3021158	8	4	4
rs7118568	8	4	4
rs2943525	7	3	4
rs4963051	7	6	1
rs141653894	6	4	2
rs199704716	6	3	3
rs200110372	6	5	1
rs2075855	6	3	3
rs2943516	6	5	1
rs55669609	6	4	2
rs55693520	6	4	2
rs59373058	6	2	4
rs1314449521	5	5	0
rs1314449545	5	2	3
rs3021155	5	2	3
rs3021156	5	2	3
rs533945003	5	3	2
rs55649457	5	3	2
rs55856616	5	4	1
rs55902629	5	3	2
rs55902810	5	2	3
rs56139112	5	3	2
rs56260606	5	4	1
rs56330505	5	3	2
rs61997210	5	3	2
rs114687104	4	3	1
rs12417955	4	2	2
rs1255143876	4	4	0
rs200970694	4	3	1
rs2943511	4	2	2
rs2943523	4	3	1
rs55954116	4	3	1
rs56088961	4	3	1
rs56152756	4	3	1
rs56225362	4	3	1
rs56352092	4	3	1
rs58125533	4	2	2
rs60084884	4	3	1
rs749902027	4	3	1
rs78681629	4	4	0
rs80158222	4	1	3
rs116153306	3	2	1
rs12577983	3	0	3
rs1314449516	3	2	1
rs1314449544	3	2	1
rs1314449549	3	2	1
rs1314449551	3	2	1
rs1382589175	3	3	0
rs139957803	3	2	1
rs140885000	3	2	1
rs14734559	3	1	2
rs150068245	3	2	1
rs182226900	3	2	1
rs199629887	3	1	2
rs199641655	3	2	1
rs199659189	3	2	1
rs200657721	3	1	2
rs201084142	3	2	1
rs201293884	3	2	1
rs201512746	3	2	1
rs2249686	3	2	1
rs2735711	3	0	3
rs55672909	3	2	1
rs56021061	3	2	1
rs56117556	3	2	1
rs56223695	3	1	2
rs56286969	3	3	0
rs56367042	3	2	1
rs7115457	3	1	2
rs72846376	3	2	1
rs746429702	3	3	0
rs747121385	3	3	0
rs757241457	3	3	0
rs766549028	3	3	0
rs768887503	3	3	0
rs770273955	3	3	0
rs781591925	3	3	0
rs 2943528	2	2	0
rs1169828125	2	2	0
rs1314449503	2	2	0
rs1314449518	2	2	0
rs1314449520	2	2	0
rs1314449523	2	2	0
rs1314449532	2	2	0
rs1314449546	2	1	1
rs1314449548	2	2	0
rs1334106503	2	2	0
rs1377898278	2	2	0
rs149213102	2	1	1
rs1541314	2	2	0
rs181987147	2	1	1
rs182663240	2	2	0
rs185838223	2	1	1
rs186744090	2	1	1
rs187569173	2	1	1
rs199699969	2	1	1
rs199752800	2	0	2
rs201712842	2	1	1
rs202133597	2	0	2
rs2075857	2	0	2
rs2075858	2	0	2
rs2075861	2	1	1
rs2672811	2	0	2
rs2735703	2	0	2
rs2735706	2	0	2
rs34074919	2	1	1
rs368194612	2	2	0
rs368643572	2	0	2
rs370589829	2	1	1
rs372252009	2	1	1
rs372765890	2	0	2
rs56235854	2	1	1
rs61737593	2	1	1
rs75101148	2	1	1
rs75738943	2	2	0
rs77646669	2	2	0
rs78468756	2	1	1
rs78526728	2	1	1
rs9919637	2	1	1
rs1003599749	1	1	0
rs1003599749	1	1	0
rs1027674294	1	1	0
rs113413987	1	1	0
rs12804004	1	0	1
rs1314449504	1	1	0
rs1314449505	1	1	0
rs1314449506	1	1	0
rs1314449507	1	1	0
rs1314449508	1	1	0
rs1314449509	1	1	0
rs1314449510	1	0	1
rs1314449511	1	1	0
rs1314449512	1	0	1
rs1314449513	1	0	1
rs1314449514	1	1	0
rs1314449515	1	1	0
rs1314449517	1	1	0
rs1314449519	1	1	0
rs1314449522	1	1	0
rs1314449526	1	1	0
rs1314449527	1	1	0
rs1314449528	1	1	0
rs1314449529	1	1	0
rs1314449530	1	1	0
rs1314449531	1	1	0
rs1314449534	1	1	0
rs1314449535	1	1	0
rs1314449536	1	1	0
rs1314449538	1	1	0
rs1314449539	1	1	0
rs1314449540	1	1	0
rs1314449542	1	1	0
rs1314449543	1	1	0
rs1314449547	1	1	0
rs1314449550	1	1	0
rs1448973310	1	1	0
rs189333244	1	0	1
rs199590922	1	0	1
rs200027230	1	1	0
rs200085279	1	1	0
rs200515078	1	1	0
rs201159218	1	0	1
rs201287529	1	0	1
rs2014486	1	0	1
rs201462026	1	0	1
rs201828261	1	0	1
rs202160055	1	1	0
rs2672794	1	1	0
rs2705853	1	0	1
rs2857472	1	0	1
rs2943514	1	0	1
rs35619543	1	1	0
rs369603904	1	0	1
rs373659344	1	0	1
rs373884522	1	1	0
rs397897691	1	1	0
rs535733421	1	0	1
rs540292751	1	0	1
rs541603428	1	0	1
rs550830956	1	0	1
rs55684014	1	0	1
rs560121554	1	1	0
rs56052107	1	0	1
rs56257756	1	0	1
rs56257795	1	0	1
rs56334064	1	1	0
rs56361106	1	0	1
rs56368888	1	0	1
rs574794970	1	0	1
rs575478945	1	1	0
rs61430934	1	0	1
rs61869661	1	1	0
rs728446376	1	0	1
rs748449044	1	1	0
rs764281334	1	0	1
rs774706351	1	1	0
rs77805220	1	0	1
rs78338583	1	1	0
rs868902	1	0	1
rs969831736	1	1	0
rs12282798
